# Supplementary material for: Metabolic rewiring of macrophages by epidermal-derived lactate promotes sterile inflammation in the murine skin
Source: EMBO J. 2024 Feb 28;43(7):1113–34. doi: 10.1038/s44318-024-00039-y (PMC10987662; doi:10.1038/s44318-024-00039-y)
Supplement: Supplementary file 2 — Source Data Fig. 1 [file 44318_2024_39_MOESM2_ESM.zip]

Archive with 68 entries (54 files):
- Figure 1/
- __MACOSX/._Figure 1
- Figure 1/1H/
- __MACOSX/Figure 1/._1H
- Figure 1/1F/
- __MACOSX/Figure 1/._1F
- Figure 1/1A/
- __MACOSX/Figure 1/._1A
- Figure 1/1G/
- __MACOSX/Figure 1/._1G
- Figure 1/1I/
- __MACOSX/Figure 1/._1I
- Figure 1/1K/
- __MACOSX/Figure 1/._1K
- Figure 1/1B/
- __MACOSX/Figure 1/._1B
- Figure 1/1E/
- __MACOSX/Figure 1/._1E
- Figure 1/1D/
- __MACOSX/Figure 1/._1D
- Figure 1/1C/
- __MACOSX/Figure 1/._1C
- Figure 1/1J/
- __MACOSX/Figure 1/._1J
- Figure 1/1H/E18.5 WT IDH1red F480green 40X.tif
- __MACOSX/Figure 1/1H/._E18.5 WT IDH1red F480green 40X.tif
- Figure 1/1H/E18.5 KO IDH1red F480green 40X.tif
- __MACOSX/Figure 1/1H/._E18.5 KO IDH1red F480green 40X.tif
- Figure 1/1F/Epidermis Glycolysis Metabolites.xlsx
- __MACOSX/Figure 1/1F/._Epidermis Glycolysis Metabolites.xlsx
- Figure 1/1A/E18.5 WT BETA1green GLUT1red 40x.tif
- __MACOSX/Figure 1/1A/._E18.5 WT BETA1green GLUT1red 40x.tif
- Figure 1/1A/E18.5 KO BETA1green GLUT1red 40x.tif
- __MACOSX/Figure 1/1A/._E18.5 KO BETA1green GLUT1red 40x.tif
- Figure 1/1G/Epidermis GLUT1 Expression quantification_developmental.xlsx
- __MACOSX/Figure 1/1G/._Epidermis GLUT1 Expression quantification_developmental.xlsx
- Figure 1/1I/E18.5 WT F480 green CSred 40x.tif
- __MACOSX/Figure 1/1I/._E18.5 WT F480 green CSred 40x.tif
- Figure 1/1I/E18.5 KO F480green CSred 40x.tif
- __MACOSX/Figure 1/1I/._E18.5 KO F480green CSred 40x.tif
- Figure 1/1K/Epidermis TCA cycle metabolites quantification.xlsx
- __MACOSX/Figure 1/1K/._Epidermis TCA cycle metabolites quantification.xlsx
- Figure 1/1B/E18.5 WT F480green LDHAred 60X.tif
- __MACOSX/Figure 1/1B/._E18.5 WT F480green LDHAred 60X.tif
- Figure 1/1B/E18.5 KO F480green LDHAred 60X.tif
- __MACOSX/Figure 1/1B/._E18.5 KO F480green LDHAred 60X.tif
- Figure 1/1E/Pyruvate Lactate Metabolite Levels.xlsx
- __MACOSX/Figure 1/1E/._Pyruvate Lactate Metabolite Levels.xlsx
- Figure 1/1D/Annotated Western Data.pptx
- __MACOSX/Figure 1/1D/._Annotated Western Data.pptx
- Figure 1/1D/HK_2_UPPER_EPI_BELOW_DER/
- __MACOSX/Figure 1/1D/._HK_2_UPPER_EPI_BELOW_DER
- Figure 1/1D/a tubulin_top der_bottom epi 12sec exp/
- __MACOSX/Figure 1/1D/._a tubulin_top der_bottom epi 12sec exp
- Figure 1/1C/Epidermis GLUT1 Quantification.xlsx
- __MACOSX/Figure 1/1C/._Epidermis GLUT1 Quantification.xlsx
- Figure 1/1C/Epidermis LDHa Quantification.xlsx
- __MACOSX/Figure 1/1C/._Epidermis LDHa Quantification.xlsx
- Figure 1/1J/Epidermis IDH1 and CS quantification.xlsx
- __MACOSX/Figure 1/1J/._Epidermis IDH1 and CS quantification.xlsx
- Figure 1/1D/HK_2_UPPER_EPI_BELOW_DER/HK_2_UPPER_EPI_BELOW_DER_(Membrane).tif
- __MACOSX/Figure 1/1D/HK_2_UPPER_EPI_BELOW_DER/._HK_2_UPPER_EPI_BELOW_DER_(Membrane).tif
- Figure 1/1D/HK_2_UPPER_EPI_BELOW_DER/HK_2_UPPER_EPI_BELOW_DER_(Chemi).tif
- __MACOSX/Figure 1/1D/HK_2_UPPER_EPI_BELOW_DER/._HK_2_UPPER_EPI_BELOW_DER_(Chemi).tif
- Figure 1/1D/a tubulin_top der_bottom epi 12sec exp/a tubulin_top der_bottom epi 12sec exp_Chemi).tif
- __MACOSX/Figure 1/1D/a tubulin_top der_bottom epi 12sec exp/._a tubulin_top der_bottom epi 12sec exp_Chemi).tif
- Figure 1/1D/a tubulin_top der_bottom epi 12sec exp/a tubulin_top der_bottom epi 12sec exp_(Membrane).tif
- __MACOSX/Figure 1/1D/a tubulin_top der_bottom epi 12sec exp/._a tubulin_top der_bottom epi 12sec exp_(Membrane).tif
