# Supplementary material for: Metabolic rewiring of macrophages by epidermal-derived lactate promotes sterile inflammation in the murine skin
Source: EMBO J. 2024 Feb 28;43(7):1113–34. doi: 10.1038/s44318-024-00039-y (PMC10987662; doi:10.1038/s44318-024-00039-y)
Supplement: Supplementary file 2 — Source Data Fig. 1 [file 44318_2024_39_MOESM2_ESM.zip › Figure 1/1F/Epidermis Glycolysis Metabolites.xlsx]

## Sheet: Sheet1
Metabolite	WT Fold Change (WT/WT)											KO Fold Change (KO/WT)
Glucose	1	1	1	1	1	1	1	1	1	1		0.732999	0.578145	0.650213	0.766877	0.604866	0.680264	0.68609	0.541146	0.608601	1.50279	1.09528
G6P	1	1	1	1	1	1	1	1	1	1		1.63087	0.804183	0.501857	0.203038	0.139026	0.564438	0.228357	0.156362	0.973671	0.393921	0.269729
Glyceradehyde	1	1	1	1	1	1	1	1	1	1		1.28773	2.07194	0.973775	0.354358	0.394482	2.61862	0.952919	1.06082	1.53361	0.558083	0.621274
Glycerophosphate	1	1	1	1	1	1	1	1	1	1		1.13483	1.25485	4.29345	1.24185	1.33203	2.27393	2.27541	1.95517	8.01592	3.33989	1.02776
Glycerate	1	1	1	1	1	1	1	1	1	1		0.819771	2.12094	1.61597	1.48429	3.8402	2.9259	0.712145	1.84248	1.40381	1.6118	1.23549
1,3BPG	1	1	1	1	1	1	1	1	1	1		0.875283	1.09438	0.847169	1.60814	2.01068	1.55648	1.10064	1.37616	1.06529	1.30652	1.07687
PEP	1	1	1	1	1	1	1	1	1	1		0.548802	1.7073	0.776629	2.35626	7.33025	3.33443	2.16316	6.72952	3.06117	1.42514	3.66066
