# Supplementary material for: Metabolic rewiring of macrophages by epidermal-derived lactate promotes sterile inflammation in the murine skin
Source: EMBO J. 2024 Feb 28;43(7):1113–34. doi: 10.1038/s44318-024-00039-y (PMC10987662; doi:10.1038/s44318-024-00039-y)
Supplement: Supplementary file 2 — Source Data Fig. 1 [file 44318_2024_39_MOESM2_ESM.zip › Figure 1/1G/Epidermis GLUT1 Expression quantification_developmental.xlsx]

## Sheet: Sheet1
Replicate	E15.5 WT (WT/WT)	E15.5 KO (KO/WT)	E16.5 WT (WT/WT)	E16.5 KO (KO/WT)	E17.5 WT (WT/WT)	E17.5 KO (KO/WT)	E18.5 WT (WT/WT)	E18.5 KO (KO/WT)
1	1	1.06137	1	1.1625	1	1.15257	1	1.69044
2	1	1.14735	1	0.934953	1	1.12454	1	1.57908
3	1	0.795732	1	1.01464	1	1.85999	1	1.79573
