# Supplementary material for: Metabolic rewiring of macrophages by epidermal-derived lactate promotes sterile inflammation in the murine skin
Source: EMBO J. 2024 Feb 28;43(7):1113–34. doi: 10.1038/s44318-024-00039-y (PMC10987662; doi:10.1038/s44318-024-00039-y)
Supplement: Supplementary file 2 — Source Data Fig. 1 [file 44318_2024_39_MOESM2_ESM.zip › Figure 1/1K/Epidermis TCA cycle metabolites quantification.xlsx]

## Sheet: Sheet1
Metabolites		WT Fold Change (WT/WT)													KO Fold Change (KO/WT)
Ac-CoA	1	1	1	1	1	1	1	1	1	1	1				0.519206	0.423022	0.765378	0.489099	0.798387	0.439398	0.437034	0.713398	0.392624	1.35328	1.87011
Oxaloacetate	1	1	1	1	1	1	1	1	1	1	1				1.22731	1.10285	1.13974	0.533338	0.446454	1.13974	0.533338	0.446454	0.887979	0.415528	0.347836
Citrate	1	1	1	1	1	1	1	1	1						1.35973	2.70579	0.451485	2.29663	5.71297	1.54867	1.0779	5.48313	3.63953
aKG	1	1	1	1	1	1	1	1	1	1	1				0.630316	0.442816	0.933114	1.76456	0.859393	0.783158	1.48098	0.721284	0.574512	1.08642	0.529122
Succinate	1	1	1	1	1	1	1	1	1						1.03395	1.10688	0.678582	0.875129	0.314802	4.91008	3.20877	1.48887	3.80913
Fumarate	1	1	1	1	1	1	1	1	1	1	1				1.11499	0.621024	0.777178	0.718976	0.694803	0.998014	0.923275	0.892233	0.776015	0.717901	0.693764
