# Supplementary material for: Metabolic rewiring of macrophages by epidermal-derived lactate promotes sterile inflammation in the murine skin
Source: EMBO J. 2024 Feb 28;43(7):1113–34. doi: 10.1038/s44318-024-00039-y (PMC10987662; doi:10.1038/s44318-024-00039-y)
Supplement: Supplementary file 2 — Source Data Fig. 1 [file 44318_2024_39_MOESM2_ESM.zip › Figure 1/1E/Pyruvate Lactate Metabolite Levels.xlsx]

## Sheet: Sheet1
Number of Replicates	Pyruvate						Lactate
	E17.5 WT Fold change (WT/WT)	E17.5 KO Fold change (KO/WT)	E18.5 WT Fold change (WT/WT)	E18.5 KO Fold change (KO/WT)			E17.5 WT Fold change (WT/WT)	E17.5 KO Fold change (KO/WT)	E18.5 WT Fold change (WT/WT)	E18.5 KO Fold change (KO/WT)
5	1	7.53468	1	0.958265			1	1.5274	1	1.46463
	1	2.40437	1	0.728233			1	1.11453	1	1.59434
	1	3.02235	1	0.165366			1	1.32431	1	0.740843
	1	0.664147	1	0.208579			1	0.993675	1	1.37937
	1	3.7651	1	0.946599			1	1.05401	1	1.80093
	1	1.20147	1	1.17718			1	0.769105	1	0.976249
	1	1.51028	1	0.388176			1	0.913866	1	1.81768
	1	0.331876	1	0.464925			1	0.685704	1	2.37318
	1	9.65892	1	0.504964			1	1.69525	1	0.86389
	1	3.08223	1	0.627968			1	1.23702	1	1.60848
	1	3.87443	1	0.871543			1	1.46985	1	2.10004
	1	0.851389					1	1.10288
	1	3.82801					1	1.02213
	1	5.46218					1	1.01498
