# Supplementary material for: Metabolic rewiring of macrophages by epidermal-derived lactate promotes sterile inflammation in the murine skin
Source: EMBO J. 2024 Feb 28;43(7):1113–34. doi: 10.1038/s44318-024-00039-y (PMC10987662; doi:10.1038/s44318-024-00039-y)
Supplement: Supplementary file 2 — Source Data Fig. 1 [file 44318_2024_39_MOESM2_ESM.zip › Figure 1/1C/Epidermis LDHa Quantification.xlsx]

## Sheet: Sheet1
Replicate	Fold change (WT/WT)	Fold Change (KO/WT)
1	1	9.38822
2	1	1.6243
3	1	2.89622
4	1	3.61423
5	1	4.5576
