# Supplementary material for: Metabolic rewiring of macrophages by epidermal-derived lactate promotes sterile inflammation in the murine skin
Source: EMBO J. 2024 Feb 28;43(7):1113–34. doi: 10.1038/s44318-024-00039-y (PMC10987662; doi:10.1038/s44318-024-00039-y)
Supplement: Supplementary file 3 — Source Data Fig. 2 [file 44318_2024_39_MOESM3_ESM.zip]

Archive with 64 entries (50 files):
- Figure 2/
- __MACOSX/._Figure 2
- Figure 2/2G/
- __MACOSX/Figure 2/._2G
- Figure 2/2I/
- __MACOSX/Figure 2/._2I
- Figure 2/2H/
- __MACOSX/Figure 2/._2H
- Figure 2/2A/
- __MACOSX/Figure 2/._2A
- Figure 2/2F/
- __MACOSX/Figure 2/._2F
- Figure 2/2C/
- __MACOSX/Figure 2/._2C
- Figure 2/2D/
- __MACOSX/Figure 2/._2D
- Figure 2/2E/
- __MACOSX/Figure 2/._2E
- Figure 2/2B/
- __MACOSX/Figure 2/._2B
- Figure 2/2G/E18.5 Chetomin Treatment_COX2_KRT14 Image quantification.xlsx
- __MACOSX/Figure 2/2G/._E18.5 Chetomin Treatment_COX2_KRT14 Image quantification.xlsx
- Figure 2/2I/E18.5 Chetomin Treatment_GLUT1_LDHa Image quantification.xlsx
- __MACOSX/Figure 2/2I/._E18.5 Chetomin Treatment_GLUT1_LDHa Image quantification.xlsx
- Figure 2/2H/LDHa F480 staining/
- __MACOSX/Figure 2/2H/._LDHa F480 staining
- Figure 2/2H/GLUT1 F480 staining/
- __MACOSX/Figure 2/2H/._GLUT1 F480 staining
- Figure 2/2A/NGS Analysis Epidermis HIF1a associated pathways.xlsx
- __MACOSX/Figure 2/2A/._NGS Analysis Epidermis HIF1a associated pathways.xlsx
- Figure 2/2F/KRT14 ECAD staining/
- __MACOSX/Figure 2/2F/._KRT14 ECAD staining
- Figure 2/2F/COX2 ECAD staining/
- __MACOSX/Figure 2/2F/._COX2 ECAD staining
- Figure 2/2C/Epidermis HIF1a Image Quantification Data_developmental.xlsx
- __MACOSX/Figure 2/2C/._Epidermis HIF1a Image Quantification Data_developmental.xlsx
- Figure 2/2D/HIF1a targets expression qPCR validation.xlsx
- __MACOSX/Figure 2/2D/._HIF1a targets expression qPCR validation.xlsx
- Figure 2/2E/Chetomin Treatment_qPCR Glycolysis genes_Epidermis.xlsx
- __MACOSX/Figure 2/2E/._Chetomin Treatment_qPCR Glycolysis genes_Epidermis.xlsx
- Figure 2/2B/E18.5 KO HIF1Ared ECADgreen 40x 1.4x.tif
- __MACOSX/Figure 2/2B/._E18.5 KO HIF1Ared ECADgreen 40x 1.4x.tif
- Figure 2/2B/E18.5 WT HIF1Ared ECADgreen 40x 1.4x.tif
- __MACOSX/Figure 2/2B/._E18.5 WT HIF1Ared ECADgreen 40x 1.4x.tif
- Figure 2/2H/LDHa F480 staining/E18.5 DMSO KO F480green LDHAred 40X 2.2X.tif
- __MACOSX/Figure 2/2H/LDHa F480 staining/._E18.5 DMSO KO F480green LDHAred 40X 2.2X.tif
- Figure 2/2H/LDHa F480 staining/E18.5 CHETOMIN F480green LDHAred 40X 2.2X.tif
- __MACOSX/Figure 2/2H/LDHa F480 staining/._E18.5 CHETOMIN F480green LDHAred 40X 2.2X.tif
- Figure 2/2H/GLUT1 F480 staining/E18.5 DMSO KO F480green GLUT1red 40X.tif
- __MACOSX/Figure 2/2H/GLUT1 F480 staining/._E18.5 DMSO KO F480green GLUT1red 40X.tif
- Figure 2/2H/GLUT1 F480 staining/E18.5 CHETOMIN KO F480green GLUT1red 40X1.tif
- __MACOSX/Figure 2/2H/GLUT1 F480 staining/._E18.5 CHETOMIN KO F480green GLUT1red 40X1.tif
- Figure 2/2F/KRT14 ECAD staining/READ ME.txt
- __MACOSX/Figure 2/2F/KRT14 ECAD staining/._READ ME.txt
- Figure 2/2F/KRT14 ECAD staining/E18.5 KO CHETOMIN ECADgreen KRT14red 40x 1.2x.tif
- __MACOSX/Figure 2/2F/KRT14 ECAD staining/._E18.5 KO CHETOMIN ECADgreen KRT14red 40x 1.2x.tif
- Figure 2/2F/KRT14 ECAD staining/E18.5 KO DMSO ECADgreen KRT14red 40x 1.2x.tif
- __MACOSX/Figure 2/2F/KRT14 ECAD staining/._E18.5 KO DMSO ECADgreen KRT14red 40x 1.2x.tif
- Figure 2/2F/COX2 ECAD staining/E18.5 KO DMSO ECADgreen COX2red 40x 1.2x.tif
- __MACOSX/Figure 2/2F/COX2 ECAD staining/._E18.5 KO DMSO ECADgreen COX2red 40x 1.2x.tif
- Figure 2/2F/COX2 ECAD staining/READ ME.txt
- __MACOSX/Figure 2/2F/COX2 ECAD staining/._READ ME.txt
- Figure 2/2F/COX2 ECAD staining/E18.5 KO CHETOMIN ECADgreen COX2red 40x 1.2x.tif
- __MACOSX/Figure 2/2F/COX2 ECAD staining/._E18.5 KO CHETOMIN ECADgreen COX2red 40x 1.2x.tif
