# Supplementary material for: Metabolic rewiring of macrophages by epidermal-derived lactate promotes sterile inflammation in the murine skin
Source: EMBO J. 2024 Feb 28;43(7):1113–34. doi: 10.1038/s44318-024-00039-y (PMC10987662; doi:10.1038/s44318-024-00039-y)
Supplement: Supplementary file 3 — Source Data Fig. 2 [file 44318_2024_39_MOESM3_ESM.zip › Figure 2/2I/E18.5 Chetomin Treatment_GLUT1_LDHa Image quantification.xlsx]

## Sheet: Sheet1
GLUT1 Expression			LDHa Expression
Replicate	Fold change (WT/WT)	Fold Change (KO/WT)	Replicate	Fold change (WT/WT)	Fold Change (KO/WT)
1	1	0.536779	1	1	0.409663
2	1	0.557059	2	1	0.736635
3	1	0.655465	3	1	0.784205
