# Supplementary material for: Metabolic rewiring of macrophages by epidermal-derived lactate promotes sterile inflammation in the murine skin
Source: EMBO J. 2024 Feb 28;43(7):1113–34. doi: 10.1038/s44318-024-00039-y (PMC10987662; doi:10.1038/s44318-024-00039-y)
Supplement: Supplementary file 3 — Source Data Fig. 2 [file 44318_2024_39_MOESM3_ESM.zip › Figure 2/2C/Epidermis HIF1a Image Quantification Data_developmental.xlsx]

## Sheet: Sheet1
Replicate	E15.5 WT Fold Change (WT/WT)	E15.5 KO Fold Change (KO/WT)	E16.5 WT Fold Change (WT/WT)	E16.5 KO Fold Change (KO/WT)	E17.5 WT Fold Change (WT/WT)	E17.5 KO Fold Change (KO/WT)	E18.5 WT Fold Change (WT/WT)	E18.5 KO Fold Change (KO/WT)
1	1	1.67588	1	1.30707	1	2.37665	1	1.25574
2	1	0.398675	1	1.50226	1	3.23687	1	1.47725
3	1	0.627168	1	1.03768	1	2.01165	1	1.40374
