# Supplementary material for: Metabolic rewiring of macrophages by epidermal-derived lactate promotes sterile inflammation in the murine skin
Source: EMBO J. 2024 Feb 28;43(7):1113–34. doi: 10.1038/s44318-024-00039-y (PMC10987662; doi:10.1038/s44318-024-00039-y)
Supplement: Supplementary file 3 — Source Data Fig. 2 [file 44318_2024_39_MOESM3_ESM.zip › Figure 2/2D/HIF1a targets expression qPCR validation.xlsx]

## Sheet: Sheet1
Gene	WT1	WT2	WT3	WT4	WT5	KO1	KO2	KO3	KO4	KO5
	Fold Change
SERPINA1	1	1	1	1	1	1.98	5.68	2.13	3.46	3.33
VEGFA	1	1	1	1	1	1.38	2.82	1.42	2.53	2.17
TIMP1	1	1	1	1	1	1.21	2.97	1.02	1.17	1.96
FN1	1	1	1	1	1	2.23	1.72	2.57	0.73	1
ID2	1	1	1	1	1	1.69	2.62	1.98	1.11	1.87
KRT14	1	1	1	1	1	1.55	2.11	1.7	0.99	2.23
IGFBP3	1	1	1	1	1	1.67	1.8	2.11	0.78	0.63
PTGS2	1	1	1	1	1	1.69	3.89	1.99	2.67	2.21
