# Supplementary material for: Metabolic rewiring of macrophages by epidermal-derived lactate promotes sterile inflammation in the murine skin
Source: EMBO J. 2024 Feb 28;43(7):1113–34. doi: 10.1038/s44318-024-00039-y (PMC10987662; doi:10.1038/s44318-024-00039-y)
Supplement: Supplementary file 3 — Source Data Fig. 2 [file 44318_2024_39_MOESM3_ESM.zip › Figure 2/2E/Chetomin Treatment_qPCR Glycolysis genes_Epidermis.xlsx]

## Sheet: Sheet1
	Fold Changes
Genes	DMSO treated cKO Epidermis			Chetomin treated cKO Epidermis
	Replicate 1	Replicate 2	Replicate 3	Replicate 1	Replicate 2	Replicate 3
GLUT1	1	1	1	0.14	0.29	0.42
HK2	1	1	1	0.26	0.41	0.25
PFK1	1	1	1	0.71	0.01	0.33
TPI	1	1	1	0.49	0.45	0.61
PKM2	1	1	1	0.62	0.28	0.45
ENO1	1	1	1	0.66	0.58	0.53
LDHA	1	1	1	0.54	0.46	0.99
MCT4	1	1	1	0.93	0.22	0.25
