# Supplementary material for: Metabolic rewiring of macrophages by epidermal-derived lactate promotes sterile inflammation in the murine skin
Source: EMBO J. 2024 Feb 28;43(7):1113–34. doi: 10.1038/s44318-024-00039-y (PMC10987662; doi:10.1038/s44318-024-00039-y)
Supplement: Supplementary file 3 — Source Data Fig. 2 [file 44318_2024_39_MOESM3_ESM.zip › Figure 2/2F/COX2 ECAD staining/READ ME.txt]

ECAD staining changed to gray for clarity.
