# Supplementary material for: Metabolic rewiring of macrophages by epidermal-derived lactate promotes sterile inflammation in the murine skin
Source: EMBO J. 2024 Feb 28;43(7):1113–34. doi: 10.1038/s44318-024-00039-y (PMC10987662; doi:10.1038/s44318-024-00039-y)
Supplement: Supplementary file 4 — Source Data Fig. 3 [file 44318_2024_39_MOESM4_ESM.zip]

Archive with 82 entries (63 files):
- Figure 3/
- __MACOSX/._Figure 3
- Figure 3/3E/
- __MACOSX/Figure 3/._3E
- Figure 3/3B/
- __MACOSX/Figure 3/._3B
- Figure 3/3C/
- __MACOSX/Figure 3/._3C
- Figure 3/3D/
- __MACOSX/Figure 3/._3D
- Figure 3/3J/
- __MACOSX/Figure 3/._3J
- Figure 3/3H/
- __MACOSX/Figure 3/._3H
- Figure 3/3A/
- __MACOSX/Figure 3/._3A
- Figure 3/3F/
- __MACOSX/Figure 3/._3F
- Figure 3/3G/
- __MACOSX/Figure 3/._3G
- Figure 3/3I/
- __MACOSX/Figure 3/._3I
- Figure 3/3E/ROS Scavengers gene expression qPCR.xlsx
- __MACOSX/Figure 3/3E/._ROS Scavengers gene expression qPCR.xlsx
- Figure 3/3B/E16.5 OHDG F480 Staining/
- __MACOSX/Figure 3/3B/._E16.5 OHDG F480 Staining
- Figure 3/3B/E18.5 OHDG F480 Staining/
- __MACOSX/Figure 3/3B/._E18.5 OHDG F480 Staining
- Figure 3/3C/8OHDG Expression Quantification.xlsx
- __MACOSX/Figure 3/3C/._8OHDG Expression Quantification.xlsx
- Figure 3/3D/E18.5 Epidermis ROS source genes qPCR.xlsx
- __MACOSX/Figure 3/3D/._E18.5 Epidermis ROS source genes qPCR.xlsx
- Figure 3/3J/GLUT1 and LDHa quantification in NAC treatment.xlsx
- __MACOSX/Figure 3/3J/._GLUT1 and LDHa quantification in NAC treatment.xlsx
- Figure 3/3H/F480 LDHA staining/
- __MACOSX/Figure 3/3H/._F480 LDHA staining
- Figure 3/3H/F480 GLUT1 staining/
- __MACOSX/Figure 3/3H/._F480 GLUT1 staining
- Figure 3/3A/NGS analysis ROS associated pathways Epidermis.xlsx
- __MACOSX/Figure 3/3A/._NGS analysis ROS associated pathways Epidermis.xlsx
- Figure 3/3F/GSH ECAD staining/
- __MACOSX/Figure 3/3F/._GSH ECAD staining
- Figure 3/3F/ECAD CATALASE staining/
- __MACOSX/Figure 3/3F/._ECAD CATALASE staining
- Figure 3/3G/HIF1A ECAD staining/
- __MACOSX/Figure 3/3G/._HIF1A ECAD staining
- Figure 3/3G/8OHDG ECAD staining/
- __MACOSX/Figure 3/3G/._8OHDG ECAD staining
- Figure 3/3I/8OHdG and HIF1a quantification in NAC treatment.xlsx
- __MACOSX/Figure 3/3I/._8OHdG and HIF1a quantification in NAC treatment.xlsx
- Figure 3/3B/E16.5 OHDG F480 Staining/E16.5 WT F480green OHDGred 40x.tif
- __MACOSX/Figure 3/3B/E16.5 OHDG F480 Staining/._E16.5 WT F480green OHDGred 40x.tif
- Figure 3/3B/E16.5 OHDG F480 Staining/E16.5 KO F480green OHDGred 40x.tif
- __MACOSX/Figure 3/3B/E16.5 OHDG F480 Staining/._E16.5 KO F480green OHDGred 40x.tif
- Figure 3/3B/E18.5 OHDG F480 Staining/E18.5 WT F480green ROSred 40X.tif
- __MACOSX/Figure 3/3B/E18.5 OHDG F480 Staining/._E18.5 WT F480green ROSred 40X.tif
- Figure 3/3B/E18.5 OHDG F480 Staining/E18.5 KO F480green ROSred 40X.tif
- __MACOSX/Figure 3/3B/E18.5 OHDG F480 Staining/._E18.5 KO F480green ROSred 40X.tif
- Figure 3/3H/F480 LDHA staining/E18.5 KO NAC F480green LDHAred 40X.tif
- __MACOSX/Figure 3/3H/F480 LDHA staining/._E18.5 KO NAC F480green LDHAred 40X.tif
- Figure 3/3H/F480 LDHA staining/E18.5 KO PBS F480green LDHAred 40X.tif
- __MACOSX/Figure 3/3H/F480 LDHA staining/._E18.5 KO PBS F480green LDHAred 40X.tif
- Figure 3/3H/F480 GLUT1 staining/E18.5 NAC F480green GLUT1red 40X.tif
- __MACOSX/Figure 3/3H/F480 GLUT1 staining/._E18.5 NAC F480green GLUT1red 40X.tif
- Figure 3/3H/F480 GLUT1 staining/E18.5 KO PBS F480green GLUT1red 40X.tif
- __MACOSX/Figure 3/3H/F480 GLUT1 staining/._E18.5 KO PBS F480green GLUT1red 40X.tif
- Figure 3/3F/GSH ECAD staining/E18.5 WT ECADgreen GSHred 40X.tif
- __MACOSX/Figure 3/3F/GSH ECAD staining/._E18.5 WT ECADgreen GSHred 40X.tif
- Figure 3/3F/GSH ECAD staining/E18.5 KO ECADgreen GSHred 40X.tif
- __MACOSX/Figure 3/3F/GSH ECAD staining/._E18.5 KO ECADgreen GSHred 40X.tif
- Figure 3/3F/ECAD CATALASE staining/E18.5 KO ECADgreen CATALASEred 40X.tif
- __MACOSX/Figure 3/3F/ECAD CATALASE staining/._E18.5 KO ECADgreen CATALASEred 40X.tif
- Figure 3/3F/ECAD CATALASE staining/E18.5 WT ECADgreen CATALASEred 40X.tif
- __MACOSX/Figure 3/3F/ECAD CATALASE staining/._E18.5 WT ECADgreen CATALASEred 40X.tif
- Figure 3/3G/HIF1A ECAD staining/E18.5 NAC KO ECADgreen HIF1ared 40X.tif
- __MACOSX/Figure 3/3G/HIF1A ECAD staining/._E18.5 NAC KO ECADgreen HIF1ared 40X.tif
- Figure 3/3G/HIF1A ECAD staining/E18.5 PBS ECADgreen HIF1ared 40X.tif
- __MACOSX/Figure 3/3G/HIF1A ECAD staining/._E18.5 PBS ECADgreen HIF1ared 40X.tif
- Figure 3/3G/8OHDG ECAD staining/E18.5 PBS KO ECADgrey 8OHDG 40X 1.5X.tif
- __MACOSX/Figure 3/3G/8OHDG ECAD staining/._E18.5 PBS KO ECADgrey 8OHDG 40X 1.5X.tif
- Figure 3/3G/8OHDG ECAD staining/E18.5 NAC KO ECADgrey 8OHDG 40X 1.5X.tif
- __MACOSX/Figure 3/3G/8OHDG ECAD staining/._E18.5 NAC KO ECADgrey 8OHDG 40X 1.5X.tif
