# Supplementary material for: Metabolic rewiring of macrophages by epidermal-derived lactate promotes sterile inflammation in the murine skin
Source: EMBO J. 2024 Feb 28;43(7):1113–34. doi: 10.1038/s44318-024-00039-y (PMC10987662; doi:10.1038/s44318-024-00039-y)
Supplement: Supplementary file 4 — Source Data Fig. 3 [file 44318_2024_39_MOESM4_ESM.zip › Figure 3/3E/ROS Scavengers gene expression qPCR.xlsx]

## Sheet: Sheet1
Gene	WT1	WT2	WT3		KO1	KO2	KO3
	Fold Change
GPX3	1	1	1		2.57419	0.292859	1.04497
H6PD	1	1	1		1.21872	3.56278	3.28984
NQO1	1	1	1		6.21855	2.34413	3.24785
PRDX6	1	1	1		3.60964	2.2791	1.454
