# Supplementary material for: Metabolic rewiring of macrophages by epidermal-derived lactate promotes sterile inflammation in the murine skin
Source: EMBO J. 2024 Feb 28;43(7):1113–34. doi: 10.1038/s44318-024-00039-y (PMC10987662; doi:10.1038/s44318-024-00039-y)
Supplement: Supplementary file 4 — Source Data Fig. 3 [file 44318_2024_39_MOESM4_ESM.zip › Figure 3/3C/8OHDG Expression Quantification.xlsx]

## Sheet: Sheet1
Replicate	E15.5 WT Fold Change (WT/WT)	E15.5 KO Fold Change (KO/WT)	E16.5 WT Fold Change (WT/WT)	E16.5 KO Fold Change (KO/WT)	E17.5 WT Fold Change (WT/WT)	E17.5 KO Fold Change (KO/WT)	E18.5 WT Fold Change (WT/WT)	E18.5 KO Fold Change (KO/WT)
1	1	1.19956	1	1.50553	1	0.860432	1	0.989817
2	1	0.769555	1	1.68146	1	0.765916	1	0.693281
3	1	0.956444	1	1.62014	1	1.64645	1	1.06783
4	1	1.47054	1	1.4925	1	1.08589
