# Supplementary material for: Metabolic rewiring of macrophages by epidermal-derived lactate promotes sterile inflammation in the murine skin
Source: EMBO J. 2024 Feb 28;43(7):1113–34. doi: 10.1038/s44318-024-00039-y (PMC10987662; doi:10.1038/s44318-024-00039-y)
Supplement: Supplementary file 4 — Source Data Fig. 3 [file 44318_2024_39_MOESM4_ESM.zip › Figure 3/3D/E18.5 Epidermis ROS source genes qPCR.xlsx]

## Sheet: Sheet1
Genes	WT1	WT2	WT3	WT4	KO1	KO2	KO3	KO4
	Fold Change
ALOX5	1	1	1	1	3.54	4.02	2.12	2.6
ALOX8	1	1	1	1	7.88	5.69	5.21	3.01
DUOX1	1	1	1	1	1.75	6.13	3.21	7.51
DUOXA1	1	1	1		5.31	1.89	3.85
MPO	1	1	1	1	1.19	2.16	6.47	7.44
XDH	1	1	1		4.91	1.84	3.3
