# Supplementary material for: Metabolic rewiring of macrophages by epidermal-derived lactate promotes sterile inflammation in the murine skin
Source: EMBO J. 2024 Feb 28;43(7):1113–34. doi: 10.1038/s44318-024-00039-y (PMC10987662; doi:10.1038/s44318-024-00039-y)
Supplement: Supplementary file 4 — Source Data Fig. 3 [file 44318_2024_39_MOESM4_ESM.zip › Figure 3/3J/GLUT1 and LDHa quantification in NAC treatment.xlsx]

## Sheet: Sheet1
GLUT1 Staining Quantification				LDHa Staining Quantification
Replicate	PBS/PBS	NAC/PBS (Fold change)		Replicate	PBS/PBS	NAC/PBS (Fold change)
1	1	0.729977		1	1	0.582795
2	1	0.570121		2	1	0.505699
3	1	0.680441		3	1	0.136059
