# Supplementary material for: Metabolic rewiring of macrophages by epidermal-derived lactate promotes sterile inflammation in the murine skin
Source: EMBO J. 2024 Feb 28;43(7):1113–34. doi: 10.1038/s44318-024-00039-y (PMC10987662; doi:10.1038/s44318-024-00039-y)
Supplement: Supplementary file 4 — Source Data Fig. 3 [file 44318_2024_39_MOESM4_ESM.zip › Figure 3/3A/NGS analysis ROS associated pathways Epidermis.xlsx]

## Sheet: Sheet1
Pathway	Fold Enrichment
POSITIVE REGULATION OF SUPEROXIDE ANION GENERATION	3.95
HYDROGEN PEROXIDE METABOLIC PROCESS	2.72
CELLULAR RESPONSE TO HYDROGEN PEROXIDE	2.55
RESPONSE TO OXIDATIVE STRESS	1.69
