# Supplementary material for: Metabolic rewiring of macrophages by epidermal-derived lactate promotes sterile inflammation in the murine skin
Source: EMBO J. 2024 Feb 28;43(7):1113–34. doi: 10.1038/s44318-024-00039-y (PMC10987662; doi:10.1038/s44318-024-00039-y)
Supplement: Supplementary file 4 — Source Data Fig. 3 [file 44318_2024_39_MOESM4_ESM.zip › Figure 3/3I/8OHdG and HIF1a quantification in NAC treatment.xlsx]

## Sheet: Sheet1
8OHdG Staining Quantification				HIF1a Staining Quantification
Replicate	PBS/PBS	NAC/PBS (Fold change)		Replicate	PBS/PBS	NAC/PBS (Fold change)
1	1	0.68956		1	1	0.48208
2	1	0.412679		2	1	0.512615
3	1	0.210734		3	1	1.08291
4	1	0.348973		4	1	0.40093
