# Supplementary material for: Metabolic rewiring of macrophages by epidermal-derived lactate promotes sterile inflammation in the murine skin
Source: EMBO J. 2024 Feb 28;43(7):1113–34. doi: 10.1038/s44318-024-00039-y (PMC10987662; doi:10.1038/s44318-024-00039-y)
Supplement: Supplementary file 5 — Source Data Fig. 4 [file 44318_2024_39_MOESM5_ESM.zip]

Archive with 78 entries (63 files):
- Figure 4/
- __MACOSX/._Figure 4
- Figure 4/4E/
- __MACOSX/Figure 4/._4E
- Figure 4/4B/
- __MACOSX/Figure 4/._4B
- Figure 4/4J/
- __MACOSX/Figure 4/._4J
- Figure 4/4C/
- __MACOSX/Figure 4/._4C
- Figure 4/4D/
- __MACOSX/Figure 4/._4D
- Figure 4/4A/
- __MACOSX/Figure 4/._4A
- Figure 4/4H/
- __MACOSX/Figure 4/._4H
- Figure 4/4I/
- __MACOSX/Figure 4/._4I
- Figure 4/4G/
- __MACOSX/Figure 4/._4G
- Figure 4/4E/Dermis Glycolysis metabolite steady state quantification.xlsx
- __MACOSX/Figure 4/4E/._Dermis Glycolysis metabolite steady state quantification.xlsx
- Figure 4/4B/F480 CS staining/
- __MACOSX/Figure 4/4B/._F480 CS staining
- Figure 4/4B/IDH1 F480 staining/
- __MACOSX/Figure 4/4B/._IDH1 F480 staining
- Figure 4/4J/MMP9 expression quantification.xlsx
- __MACOSX/Figure 4/4J/._MMP9 expression quantification.xlsx
- Figure 4/4C/Quantification of Dermis IDH1 CS Expression.xlsx
- __MACOSX/Figure 4/4C/._Quantification of Dermis IDH1 CS Expression.xlsx
- Figure 4/4D/Dermis TCA metabolomics data.xlsx
- __MACOSX/Figure 4/4D/._Dermis TCA metabolomics data.xlsx
- Figure 4/4A/E17.5 KO MCT4green 40X.tif
- __MACOSX/Figure 4/4A/._E17.5 KO MCT4green 40X.tif
- Figure 4/4A/E18.5 WT MCT4green 40X.tif
- __MACOSX/Figure 4/4A/._E18.5 WT MCT4green 40X.tif
- Figure 4/4A/READ ME.txt
- __MACOSX/Figure 4/4A/._READ ME.txt
- Figure 4/4A/E18.5 KO MCT4green 40X.tif
- __MACOSX/Figure 4/4A/._E18.5 KO MCT4green 40X.tif
- Figure 4/4A/E17.5 WT MCT4green 40X.tif
- __MACOSX/Figure 4/4A/._E17.5 WT MCT4green 40X.tif
- Figure 4/4H/Macrophage MCT1 Cyto to Nuc Ratio quantification.xlsx
- __MACOSX/Figure 4/4H/._Macrophage MCT1 Cyto to Nuc Ratio quantification.xlsx
- Figure 4/4I/Basement membrane spread wt vs ko.xlsx
- __MACOSX/Figure 4/4I/._Basement membrane spread wt vs ko.xlsx
- Figure 4/4G/F480 MMP9 staining/
- __MACOSX/Figure 4/4G/._F480 MMP9 staining
- Figure 4/4G/BETA1 LAM332 staining/
- __MACOSX/Figure 4/4G/._BETA1 LAM332 staining
- Figure 4/4G/F480 MCT1 staining/
- __MACOSX/Figure 4/4G/._F480 MCT1 staining
- Figure 4/4B/F480 CS staining/E18.5 WT F480green CSred 40X.tif
- __MACOSX/Figure 4/4B/F480 CS staining/._E18.5 WT F480green CSred 40X.tif
- Figure 4/4B/F480 CS staining/READ ME.txt
- __MACOSX/Figure 4/4B/F480 CS staining/._READ ME.txt
- Figure 4/4B/F480 CS staining/E18.5 KO F480green CSred 40X.tif
- __MACOSX/Figure 4/4B/F480 CS staining/._E18.5 KO F480green CSred 40X.tif
- Figure 4/4B/IDH1 F480 staining/READ ME.txt
- __MACOSX/Figure 4/4B/IDH1 F480 staining/._READ ME.txt
- Figure 4/4B/IDH1 F480 staining/E18.5 WT IDH1red F480green 40X.tif
- __MACOSX/Figure 4/4B/IDH1 F480 staining/._E18.5 WT IDH1red F480green 40X.tif
- Figure 4/4B/IDH1 F480 staining/E18.5 KO IDH1red F480green 40X.tif
- __MACOSX/Figure 4/4B/IDH1 F480 staining/._E18.5 KO IDH1red F480green 40X.tif
- Figure 4/4G/F480 MMP9 staining/E18.5 KO F480green MMP9red 40X.tif
- __MACOSX/Figure 4/4G/F480 MMP9 staining/._E18.5 KO F480green MMP9red 40X.tif
- Figure 4/4G/F480 MMP9 staining/E18.5 WT F480green MMP9red 40X.tif
- __MACOSX/Figure 4/4G/F480 MMP9 staining/._E18.5 WT F480green MMP9red 40X.tif
- Figure 4/4G/BETA1 LAM332 staining/E18.5 KO B1green LAM5red 40X.tif
- __MACOSX/Figure 4/4G/BETA1 LAM332 staining/._E18.5 KO B1green LAM5red 40X.tif
- Figure 4/4G/BETA1 LAM332 staining/E18.5 WT LAM5red BETA1 green 40X.tif
- __MACOSX/Figure 4/4G/BETA1 LAM332 staining/._E18.5 WT LAM5red BETA1 green 40X.tif
- Figure 4/4G/F480 MCT1 staining/READ ME.txt
- __MACOSX/Figure 4/4G/F480 MCT1 staining/._READ ME.txt
- Figure 4/4G/F480 MCT1 staining/E18.5 KO F480green MCT1red 40X.tif
- __MACOSX/Figure 4/4G/F480 MCT1 staining/._E18.5 KO F480green MCT1red 40X.tif
- Figure 4/4G/F480 MCT1 staining/E18.5 WT F480green MCT1red 40X.tif
- __MACOSX/Figure 4/4G/F480 MCT1 staining/._E18.5 WT F480green MCT1red 40X.tif
