# Supplementary material for: Metabolic rewiring of macrophages by epidermal-derived lactate promotes sterile inflammation in the murine skin
Source: EMBO J. 2024 Feb 28;43(7):1113–34. doi: 10.1038/s44318-024-00039-y (PMC10987662; doi:10.1038/s44318-024-00039-y)
Supplement: Supplementary file 5 — Source Data Fig. 4 [file 44318_2024_39_MOESM5_ESM.zip › Figure 4/4E/Dermis Glycolysis metabolite steady state quantification.xlsx]

## Sheet: Sheet1
	E18.5 WT FOLD CHANGE (WT/WT)														E18.5 KO FOLD CHANGE (KO/WT)
Glucose	1	1	1	1	1	1	1	1	1	1	1				1.0677	0.529386	0.610102	0.976892	0.639435	0.280344	0.448885	0.293823	1.04374	1.67123	1.09392
G6P	1	1	1	1	1	1	1	1	1	1	1				0.183388	0.047225	0.680835	0.280323	0.072188	1.04071	0.206041	0.053059	0.764934	0.216093	0.057723
Glyceradehyde	1	1	1	1	1	1	1	1	1	1	1				0.35515	0.556758	0.501327	0.311674	0.488603	0.439957	0.813482	1.27527	1.14831	0.565282	1.07884
Glycerophosphate	1	1	1	1	1	1	1	1	1	1	1				0.591824	0.873647	0.644511	0.338641	0.499901	0.368789	0.643662	0.950171	0.700965	0.748316	2.13141
Glycerate	1	1	1	1	1	1	1	1	1	1	1				0.81961	0.614547	1.70128	1.56069	1.50315	1.30161	1.19405	1.15003	1.4613	1.34054	1.29111
3PG	1	1	1	1	1	1	1	1	1	1	1				0.277693	0.430543	1.27373	0.333044	0.51636	1.52761	0.295215	0.457709	1.35409	0.789067	1.09655
1,3BPG	1	1	1	1	1	1	1	1	1	1	1				0.853121	1.1924	1.04238	0.655622	0.916356	0.801066	0.992942	1.38782	1.21322	0.87919	1.09327
PEP	1	1	1	1	1	1	1	1	1	1	1				0.681056	1.22832	1.78451	4.16298	2.57388	3.94747	2.28691	3.75541	1.14494	3.3367	1.28861	1.9763
Pyruvate	1	1	1	1	1	1	1	1	1	1	1				1.6401	1.55923	1.45906	0.482086	0.458315	0.42887	0.866228	0.823517	0.770609	2.25064
Lactate	1	1	1	1	1	1	1	1	1	1	1				0.623604	0.743816	0.76856	0.928905	0.835735	0.416639	0.503563	0.453055	0.561851	0.679071	0.610959
