# Supplementary material for: Metabolic rewiring of macrophages by epidermal-derived lactate promotes sterile inflammation in the murine skin
Source: EMBO J. 2024 Feb 28;43(7):1113–34. doi: 10.1038/s44318-024-00039-y (PMC10987662; doi:10.1038/s44318-024-00039-y)
Supplement: Supplementary file 5 — Source Data Fig. 4 [file 44318_2024_39_MOESM5_ESM.zip › Figure 4/4J/MMP9 expression quantification.xlsx]

## Sheet: Sheet1
Replicate	E18.5 WT (WT/WT)	E18.5 KO (KO/WT)
1	1	3.02799
2	1	1.52218
3	1	3.60519
4	1	2.4707
5	1	5.56019
6	1	1.58136
