# Supplementary material for: Metabolic rewiring of macrophages by epidermal-derived lactate promotes sterile inflammation in the murine skin
Source: EMBO J. 2024 Feb 28;43(7):1113–34. doi: 10.1038/s44318-024-00039-y (PMC10987662; doi:10.1038/s44318-024-00039-y)
Supplement: Supplementary file 5 — Source Data Fig. 4 [file 44318_2024_39_MOESM5_ESM.zip › Figure 4/4C/Quantification of Dermis IDH1 CS Expression.xlsx]

## Sheet: Sheet1
CS Expression Quantification				IDH1 Expression Quantification
Replicate	Fold change (WT/WT)	Fold Change (KO/WT)		Replicate	Fold change (WT/WT)	Fold Change (KO/WT)
1	1	1.7102		1	1	3.5963
2	1	1.26152		2	1	1.83421
3	1	1.30279		3	1	1.38131
				4	1	3.87569
