# Supplementary material for: Metabolic rewiring of macrophages by epidermal-derived lactate promotes sterile inflammation in the murine skin
Source: EMBO J. 2024 Feb 28;43(7):1113–34. doi: 10.1038/s44318-024-00039-y (PMC10987662; doi:10.1038/s44318-024-00039-y)
Supplement: Supplementary file 5 — Source Data Fig. 4 [file 44318_2024_39_MOESM5_ESM.zip › Figure 4/4D/Dermis TCA metabolomics data.xlsx]

## Sheet: Sheet1
Metabolites	WT fold change (WT/WT)														KO Fold change (KO/WT)
Ac-CoA	1	1	1	1	1	1	1	1	1	1	1				1.28469	3.21532	0.388948	0.524828	0.353512	0.370646	0.500131	0.336877	0.907696	1.2248	0.824998
Oxaloacetate	1	1	1	1	1	1	1	1	1	1	1				1.32894	1.5021	1.15518	0.399523	0.451579	0.347286	0.331379	0.374556	0.288052	2.01147	2.68917
Citrate	1	1	1	1	1	1	1	1	1	1	1				3.03591	3.60142	3.44941	2.78545	3.3043	3.16483	0.731323	0.867547	0.830931	1.76539	6.23796
aKG	1	1	1	1	1	1	1	1	1	1	1				0.619216	0.726699	0.482594	0.281966	0.33091	0.219754	0.988684	1.1603	0.770544	1.75857	2.60543
Succinate	1	1	1	1	1	1	1	1	1	1	1				0.749204	4.42044	7.3215	5.17969	5.9264	9.8158	6.94431	0.646734	1.07117	0.757816
Fumarate	1	1	1	1	1	1	1	1	1	1	1				2.13524	1.81487	0.690743	1.06677	0.694733	0.244037	0.376887	0.245447	0.838732	1.29532	0.843576
