# Supplementary material for: Metabolic rewiring of macrophages by epidermal-derived lactate promotes sterile inflammation in the murine skin
Source: EMBO J. 2024 Feb 28;43(7):1113–34. doi: 10.1038/s44318-024-00039-y (PMC10987662; doi:10.1038/s44318-024-00039-y)
Supplement: Supplementary file 5 — Source Data Fig. 4 [file 44318_2024_39_MOESM5_ESM.zip › Figure 4/4H/Macrophage MCT1 Cyto to Nuc Ratio quantification.xlsx]

## Sheet: Sheet1
Replicate	WT	KO
1	0.57235	0.791276
2	0.607609	0.841854
3	0.52055	1.01027
