# Supplementary material for: Metabolic rewiring of macrophages by epidermal-derived lactate promotes sterile inflammation in the murine skin
Source: EMBO J. 2024 Feb 28;43(7):1113–34. doi: 10.1038/s44318-024-00039-y (PMC10987662; doi:10.1038/s44318-024-00039-y)
Supplement: Supplementary file 5 — Source Data Fig. 4 [file 44318_2024_39_MOESM5_ESM.zip › Figure 4/4I/Basement membrane spread wt vs ko.xlsx]

## Sheet: Sheet1
Replicate	WT (um)	KO (um)
1	4.61869	7.68244
2	4.02486	10.3001
3	4.83717	15.7967
