# Supplementary material for: Metabolic rewiring of macrophages by epidermal-derived lactate promotes sterile inflammation in the murine skin
Source: EMBO J. 2024 Feb 28;43(7):1113–34. doi: 10.1038/s44318-024-00039-y (PMC10987662; doi:10.1038/s44318-024-00039-y)
Supplement: Supplementary file 6 — Source Data Fig. 5 [file 44318_2024_39_MOESM6_ESM.zip]

Archive with 64 entries (53 files):
- Figure 5/
- __MACOSX/._Figure 5
- Figure 5/5G/
- __MACOSX/Figure 5/._5G
- Figure 5/5F/
- __MACOSX/Figure 5/._5F
- Figure 5/5H/
- __MACOSX/Figure 5/._5H
- Figure 5/5D/
- __MACOSX/Figure 5/._5D
- Figure 5/5E/
- __MACOSX/Figure 5/._5E
- Figure 5/5B/
- __MACOSX/Figure 5/._5B
- Figure 5/5G/E18.5 KO2 SYRO IN UTERO LAM5red BETA1green 40X.tif
- __MACOSX/Figure 5/5G/._E18.5 KO2 SYRO IN UTERO LAM5red BETA1green 40X.tif
- Figure 5/5G/Basement membrane spread quantification.xlsx
- __MACOSX/Figure 5/5G/._Basement membrane spread quantification.xlsx
- Figure 5/5G/READ ME.txt
- __MACOSX/Figure 5/5G/._READ ME.txt
- Figure 5/5G/E18.5 KO DMSO IN UTERO LAM332red BETA1green 40X.tif
- __MACOSX/Figure 5/5G/._E18.5 KO DMSO IN UTERO LAM332red BETA1green 40X.tif
- Figure 5/5F/MMP9 Quantification DMSO AZD3965 SYRO.xlsx
- __MACOSX/Figure 5/5F/._MMP9 Quantification DMSO AZD3965 SYRO.xlsx
- Figure 5/5H/SYRO in utero KO F480green MMP9red 40X.tif
- __MACOSX/Figure 5/5H/._SYRO in utero KO F480green MMP9red 40X.tif
- Figure 5/5H/DMSO in utero KO F480green MMP9red 40X.tif
- __MACOSX/Figure 5/5H/._DMSO in utero KO F480green MMP9red 40X.tif
- Figure 5/5H/MMP9 Fold change quantification.xlsx
- __MACOSX/Figure 5/5H/._MMP9 Fold change quantification.xlsx
- Figure 5/5D/Syro Treated Beta1 Lam332 Expression/
- __MACOSX/Figure 5/5D/._Syro Treated Beta1 Lam332 Expression
- Figure 5/5D/AZD Treated MMP9 F480 Expression/
- __MACOSX/Figure 5/5D/._AZD Treated MMP9 F480 Expression
- Figure 5/5D/AZD Treated Beta1 Lam332 Expression/
- __MACOSX/Figure 5/5D/._AZD Treated Beta1 Lam332 Expression
- Figure 5/5D/Syro Treated MMP9 F480 Expression/
- __MACOSX/Figure 5/5D/._Syro Treated MMP9 F480 Expression
- Figure 5/5E/Basement membrane spread.xlsx
- __MACOSX/Figure 5/5E/._Basement membrane spread.xlsx
- Figure 5/5B/P2 NaL treated 0.5mgml F480green CD206red MMP9gray 40x1.tif
- __MACOSX/Figure 5/5B/._P2 NaL treated 0.5mgml F480green CD206red MMP9gray 40x1.tif
- Figure 5/5B/P2 Saline F480green CD206red MMP9gray 40x1.tif
- __MACOSX/Figure 5/5B/._P2 Saline F480green CD206red MMP9gray 40x1.tif
- Figure 5/5B/Quantification of MMP9 expression.xlsx
- __MACOSX/Figure 5/5B/._Quantification of MMP9 expression.xlsx
- Figure 5/5B/READ ME.txt
- __MACOSX/Figure 5/5B/._READ ME.txt
- Figure 5/5D/Syro Treated Beta1 Lam332 Expression/E18.5 KO DMSO B1green LAM332red 40X.tif
- __MACOSX/Figure 5/5D/Syro Treated Beta1 Lam332 Expression/._E18.5 KO DMSO B1green LAM332red 40X.tif
- Figure 5/5D/Syro Treated Beta1 Lam332 Expression/E18.5 KO SYRO B1green LAM332red 40X.tif
- __MACOSX/Figure 5/5D/Syro Treated Beta1 Lam332 Expression/._E18.5 KO SYRO B1green LAM332red 40X.tif
- Figure 5/5D/AZD Treated MMP9 F480 Expression/AZD3965 KO F480green MMP9red 40X.tif
- __MACOSX/Figure 5/5D/AZD Treated MMP9 F480 Expression/._AZD3965 KO F480green MMP9red 40X.tif
- Figure 5/5D/AZD Treated MMP9 F480 Expression/DMSO KO  F480green MMP9red 40X.tif
- __MACOSX/Figure 5/5D/AZD Treated MMP9 F480 Expression/._DMSO KO  F480green MMP9red 40X.tif
- Figure 5/5D/AZD Treated Beta1 Lam332 Expression/AZD3965 KO1 BETA1green LAM332red 40X.tif
- __MACOSX/Figure 5/5D/AZD Treated Beta1 Lam332 Expression/._AZD3965 KO1 BETA1green LAM332red 40X.tif
- Figure 5/5D/AZD Treated Beta1 Lam332 Expression/DMSO KO BETA1green LAM332red 40X.tif
- __MACOSX/Figure 5/5D/AZD Treated Beta1 Lam332 Expression/._DMSO KO BETA1green LAM332red 40X.tif
- Figure 5/5D/Syro Treated MMP9 F480 Expression/MAX_E18.5 DMSO KO MMP9red F480green 40X.tif
- __MACOSX/Figure 5/5D/Syro Treated MMP9 F480 Expression/._MAX_E18.5 DMSO KO MMP9red F480green 40X.tif
- Figure 5/5D/Syro Treated MMP9 F480 Expression/MAX_E18.5 SYRO KO MMP9red F480green 40X.tif
- __MACOSX/Figure 5/5D/Syro Treated MMP9 F480 Expression/._MAX_E18.5 SYRO KO MMP9red F480green 40X.tif
