# Supplementary material for: Metabolic rewiring of macrophages by epidermal-derived lactate promotes sterile inflammation in the murine skin
Source: EMBO J. 2024 Feb 28;43(7):1113–34. doi: 10.1038/s44318-024-00039-y (PMC10987662; doi:10.1038/s44318-024-00039-y)
Supplement: Supplementary file 6 — Source Data Fig. 5 [file 44318_2024_39_MOESM6_ESM.zip › Figure 5/5F/MMP9 Quantification DMSO AZD3965 SYRO.xlsx]

## Sheet: Sheet1
DMSO treated (WT/WT)	AZD3965 treated (AZD/DMSO)	SYRO treated (SYRO/DMSO)
1	0.496751	0.339863
1	0.851851	0.412156
1	0.382272	0.300065
