# Supplementary material for: Metabolic rewiring of macrophages by epidermal-derived lactate promotes sterile inflammation in the murine skin
Source: EMBO J. 2024 Feb 28;43(7):1113–34. doi: 10.1038/s44318-024-00039-y (PMC10987662; doi:10.1038/s44318-024-00039-y)
Supplement: Supplementary file 6 — Source Data Fig. 5 [file 44318_2024_39_MOESM6_ESM.zip › Figure 5/5E/Basement membrane spread.xlsx]

## Sheet: Sheet1
Replicate	DMSO treated (um)	SYRO treated (um)	AZD treated (um)
1	53.2	6.6	7.8861
2	68.05	12.89	8.74579
3	36.67	24.24	7.45817
4		35.35
