# Supplementary material for: Metabolic rewiring of macrophages by epidermal-derived lactate promotes sterile inflammation in the murine skin
Source: EMBO J. 2024 Feb 28;43(7):1113–34. doi: 10.1038/s44318-024-00039-y (PMC10987662; doi:10.1038/s44318-024-00039-y)
Supplement: Supplementary file 6 — Source Data Fig. 5 [file 44318_2024_39_MOESM6_ESM.zip › Figure 5/5B/Quantification of MMP9 expression.xlsx]

## Sheet: Sheet1
Replicate	Saline	0.5 mg/Kg Na-L treated Fold change (NaL/Saline)
1	1	1.29415
2	1	1.33868
3	1	1.99474
4	1	2.01259
5	1	1.45675
