# Supplementary material for: Metabolic rewiring of macrophages by epidermal-derived lactate promotes sterile inflammation in the murine skin
Source: EMBO J. 2024 Feb 28;43(7):1113–34. doi: 10.1038/s44318-024-00039-y (PMC10987662; doi:10.1038/s44318-024-00039-y)
Supplement: Supplementary file 7 — Source Data Fig. 6 [file 44318_2024_39_MOESM7_ESM.zip]

Archive with 70 entries (55 files):
- Figure 6/
- __MACOSX/._Figure 6
- Figure 6/6F/
- __MACOSX/Figure 6/._6F
- Figure 6/6A/
- __MACOSX/Figure 6/._6A
- Figure 6/6H/
- __MACOSX/Figure 6/._6H
- Figure 6/6G/
- __MACOSX/Figure 6/._6G
- Figure 6/6B/
- __MACOSX/Figure 6/._6B
- Figure 6/6E/
- __MACOSX/Figure 6/._6E
- Figure 6/6D/
- __MACOSX/Figure 6/._6D
- Figure 6/6C/
- __MACOSX/Figure 6/._6C
- Figure 6/6F/Chetomin MMP9 quantification.xlsx
- __MACOSX/Figure 6/6F/._Chetomin MMP9 quantification.xlsx
- Figure 6/6A/F480 MMP9 staining/
- __MACOSX/Figure 6/6A/._F480 MMP9 staining
- Figure 6/6A/BETA1 LAM332 staining/
- __MACOSX/Figure 6/6A/._BETA1 LAM332 staining
- Figure 6/6H/NAC treatment MMP9 quantification.xlsx
- __MACOSX/Figure 6/6H/._NAC treatment MMP9 quantification.xlsx
- Figure 6/6G/NAC treatment Basemembrane Spread.xlsx
- __MACOSX/Figure 6/6G/._NAC treatment Basemembrane Spread.xlsx
- Figure 6/6B/Basement membrane spread 2DG PA PBS.xlsx
- __MACOSX/Figure 6/6B/._Basement membrane spread 2DG PA PBS.xlsx
- Figure 6/6E/Basement membrane spread Chetomin.xlsx
- __MACOSX/Figure 6/6E/._Basement membrane spread Chetomin.xlsx
- Figure 6/6D/NAC BETA1 LAM332 staining/
- __MACOSX/Figure 6/6D/._NAC BETA1 LAM332 staining
- Figure 6/6D/Chetomin F480 MMP9 staining/
- __MACOSX/Figure 6/6D/._Chetomin F480 MMP9 staining
- Figure 6/6D/Chetomin BETA1 LAM332 staining/
- __MACOSX/Figure 6/6D/._Chetomin BETA1 LAM332 staining
- Figure 6/6D/NAC F480 MMP9 staining/
- __MACOSX/Figure 6/6D/._NAC F480 MMP9 staining
- Figure 6/6C/MMP9 quantification PBS 2DG PA.xlsx
- __MACOSX/Figure 6/6C/._MMP9 quantification PBS 2DG PA.xlsx
- Figure 6/6A/F480 MMP9 staining/E18.5 PBS KO F480green MMP9red 40X.tif
- __MACOSX/Figure 6/6A/F480 MMP9 staining/._E18.5 PBS KO F480green MMP9red 40X.tif
- Figure 6/6A/F480 MMP9 staining/E18.5 2DG KO F480green MMP9red 40X.tif
- __MACOSX/Figure 6/6A/F480 MMP9 staining/._E18.5 2DG KO F480green MMP9red 40X.tif
- Figure 6/6A/F480 MMP9 staining/E18.5 PA KO F480green MMP9red 40X.tif
- __MACOSX/Figure 6/6A/F480 MMP9 staining/._E18.5 PA KO F480green MMP9red 40X.tif
- Figure 6/6A/BETA1 LAM332 staining/E18.5 2DG KO B1green LAM332red 40X.tif
- __MACOSX/Figure 6/6A/BETA1 LAM332 staining/._E18.5 2DG KO B1green LAM332red 40X.tif
- Figure 6/6A/BETA1 LAM332 staining/E18.5 PBS KO B1green LAM332red 40X.tif
- __MACOSX/Figure 6/6A/BETA1 LAM332 staining/._E18.5 PBS KO B1green LAM332red 40X.tif
- Figure 6/6A/BETA1 LAM332 staining/E18.5 PA KO B1green LAM5red 40X.tif
- __MACOSX/Figure 6/6A/BETA1 LAM332 staining/._E18.5 PA KO B1green LAM5red 40X.tif
- Figure 6/6D/NAC BETA1 LAM332 staining/E18.5 KO PBS B1green LAM332red 40X.tif
- __MACOSX/Figure 6/6D/NAC BETA1 LAM332 staining/._E18.5 KO PBS B1green LAM332red 40X.tif
- Figure 6/6D/NAC BETA1 LAM332 staining/E18.5 KO NAC B1green LAM332red 40X.tif
- __MACOSX/Figure 6/6D/NAC BETA1 LAM332 staining/._E18.5 KO NAC B1green LAM332red 40X.tif
- Figure 6/6D/Chetomin F480 MMP9 staining/Chetomin KO F480green MMP9red 40X.tif
- __MACOSX/Figure 6/6D/Chetomin F480 MMP9 staining/._Chetomin KO F480green MMP9red 40X.tif
- Figure 6/6D/Chetomin F480 MMP9 staining/DMSO KO F480green MMP9red 40X.tif
- __MACOSX/Figure 6/6D/Chetomin F480 MMP9 staining/._DMSO KO F480green MMP9red 40X.tif
- Figure 6/6D/Chetomin BETA1 LAM332 staining/DMSO KO BETA1green LAM332red 40X.tif
- __MACOSX/Figure 6/6D/Chetomin BETA1 LAM332 staining/._DMSO KO BETA1green LAM332red 40X.tif
- Figure 6/6D/Chetomin BETA1 LAM332 staining/Chetomin KO BETA1green LAM332red 40X.tif
- __MACOSX/Figure 6/6D/Chetomin BETA1 LAM332 staining/._Chetomin KO BETA1green LAM332red 40X.tif
- Figure 6/6D/NAC F480 MMP9 staining/E18.5 PBS KO F480green MMP9red 40X.tif
- __MACOSX/Figure 6/6D/NAC F480 MMP9 staining/._E18.5 PBS KO F480green MMP9red 40X.tif
- Figure 6/6D/NAC F480 MMP9 staining/E18.5 NAC KO F480green MMP9red 40X.tif
- __MACOSX/Figure 6/6D/NAC F480 MMP9 staining/._E18.5 NAC KO F480green MMP9red 40X.tif
