# Supplementary material for: Metabolic rewiring of macrophages by epidermal-derived lactate promotes sterile inflammation in the murine skin
Source: EMBO J. 2024 Feb 28;43(7):1113–34. doi: 10.1038/s44318-024-00039-y (PMC10987662; doi:10.1038/s44318-024-00039-y)
Supplement: Supplementary file 7 — Source Data Fig. 6 [file 44318_2024_39_MOESM7_ESM.zip › Figure 6/6F/Chetomin MMP9 quantification.xlsx]

## Sheet: Sheet1
Replicate	DMSO Treated (DMSO/DMSO)	CHETOMIN Treated (CHETO/DMSO)
1	1	0.684521
2	1	0.66211
3	1	0.522084
