# Supplementary material for: Metabolic rewiring of macrophages by epidermal-derived lactate promotes sterile inflammation in the murine skin
Source: EMBO J. 2024 Feb 28;43(7):1113–34. doi: 10.1038/s44318-024-00039-y (PMC10987662; doi:10.1038/s44318-024-00039-y)
Supplement: Supplementary file 7 — Source Data Fig. 6 [file 44318_2024_39_MOESM7_ESM.zip › Figure 6/6B/Basement membrane spread 2DG PA PBS.xlsx]

## Sheet: Sheet1
Replicate	PBS treated (um)	PA treated (um)	2DG treated (um)
1	15.64	7.85	7.01
2	13.44	9.74	10.59
3	12.38	9.35	8.43
