# Supplementary material for: Metabolic rewiring of macrophages by epidermal-derived lactate promotes sterile inflammation in the murine skin
Source: EMBO J. 2024 Feb 28;43(7):1113–34. doi: 10.1038/s44318-024-00039-y (PMC10987662; doi:10.1038/s44318-024-00039-y)
Supplement: Supplementary file 7 — Source Data Fig. 6 [file 44318_2024_39_MOESM7_ESM.zip › Figure 6/6C/MMP9 quantification PBS 2DG PA.xlsx]

## Sheet: Sheet1
Replicate	PBS treated (PBS/PBS)	PA treated (PA/PBS)	2DG treated (2DG/PBS)
1	1	0.596144	0.615764
2	1	0.621073	0.663849
3	1	0.627125	0.640372
