# Supplementary material for: Metabolic rewiring of macrophages by epidermal-derived lactate promotes sterile inflammation in the murine skin
Source: EMBO J. 2024 Feb 28;43(7):1113–34. doi: 10.1038/s44318-024-00039-y (PMC10987662; doi:10.1038/s44318-024-00039-y)
Supplement: Supplementary file 8 — Source Data Fig. 7 [file 44318_2024_39_MOESM8_ESM.zip]

Archive with 46 entries (38 files):
- Figure 7/
- __MACOSX/._Figure 7
- Figure 7/7D/
- __MACOSX/Figure 7/._7D
- Figure 7/7C/
- __MACOSX/Figure 7/._7C
- Figure 7/7B/
- __MACOSX/Figure 7/._7B
- Figure 7/7E/
- __MACOSX/Figure 7/._7E
- Figure 7/7G/
- __MACOSX/Figure 7/._7G
- Figure 7/7F/
- __MACOSX/Figure 7/._7F
- Figure 7/7A/
- __MACOSX/Figure 7/._7A
- Figure 7/7D/P65 NFKB quantification Chetomin.xlsx
- __MACOSX/Figure 7/7D/._P65 NFKB quantification Chetomin.xlsx
- Figure 7/7C/P65NFKB DMSO AZD SYRO quantification.xlsx
- __MACOSX/Figure 7/7C/._P65NFKB DMSO AZD SYRO quantification.xlsx
- Figure 7/7B/Chetomin KO F480green p65NFKBred 40X 2.41X
- __MACOSX/Figure 7/7B/._Chetomin KO F480green p65NFKBred 40X 2.41X
- Figure 7/7B/DMSO KO F480green p65NFKBred 40X 2.41X
- __MACOSX/Figure 7/7B/._DMSO KO F480green p65NFKBred 40X 2.41X
- Figure 7/7E/DAPI-Vehicle treated cKO p65NFKBgreen MMP9red 40X.tif
- __MACOSX/Figure 7/7E/._DAPI-Vehicle treated cKO p65NFKBgreen MMP9red 40X.tif
- Figure 7/7E/P65NFKB-Vehicle treated cKO p65NFKBgreen MMP9red 40X.tif
- __MACOSX/Figure 7/7E/._P65NFKB-Vehicle treated cKO p65NFKBgreen MMP9red 40X.tif
- Figure 7/7E/P65NFKB-BAY11 treated cKO p65NFKBgreen MMP9red 40X.tif
- __MACOSX/Figure 7/7E/._P65NFKB-BAY11 treated cKO p65NFKBgreen MMP9red 40X.tif
- Figure 7/7E/MMP9-BAY11 treated cKO p65NFKBgreen MMP9red 40X.tif
- __MACOSX/Figure 7/7E/._MMP9-BAY11 treated cKO p65NFKBgreen MMP9red 40X.tif
- Figure 7/7E/DAPI-BAY11 treated cKO p65NFKBgreen MMP9red 40X.tif
- __MACOSX/Figure 7/7E/._DAPI-BAY11 treated cKO p65NFKBgreen MMP9red 40X.tif
- Figure 7/7E/MMP9-Vehicle treated cKO p65NFKBgreen MMP9red 40X.tif
- __MACOSX/Figure 7/7E/._MMP9-Vehicle treated cKO p65NFKBgreen MMP9red 40X.tif
- Figure 7/7G/BAY11 treatment MMP9 quantification.xlsx
- __MACOSX/Figure 7/7G/._BAY11 treatment MMP9 quantification.xlsx
- Figure 7/7F/BAY11 treatment NFKB Quantification.xlsx
- __MACOSX/Figure 7/7F/._BAY11 treatment NFKB Quantification.xlsx
- Figure 7/7A/DMSO KO F480green NFKBred 40X 2.41X
- __MACOSX/Figure 7/7A/._DMSO KO F480green NFKBred 40X 2.41X
- Figure 7/7A/AZD3965 KO F480green NFKBred 40X 2.41X
- __MACOSX/Figure 7/7A/._AZD3965 KO F480green NFKBred 40X 2.41X
- Figure 7/7A/SYRO KO F480green NFKBred 40X 2.41X
- __MACOSX/Figure 7/7A/._SYRO KO F480green NFKBred 40X 2.41X
