# Supplementary material for: Metabolic rewiring of macrophages by epidermal-derived lactate promotes sterile inflammation in the murine skin
Source: EMBO J. 2024 Feb 28;43(7):1113–34. doi: 10.1038/s44318-024-00039-y (PMC10987662; doi:10.1038/s44318-024-00039-y)
Supplement: Supplementary file 8 — Source Data Fig. 7 [file 44318_2024_39_MOESM8_ESM.zip › Figure 7/7D/P65 NFKB quantification Chetomin.xlsx]

## Sheet: Sheet1
Replicate	DMSO treated	Chetomin treated
1	1	0.958896
2	1	0.795208
3	1	0.763339
