# Supplementary material for: Metabolic rewiring of macrophages by epidermal-derived lactate promotes sterile inflammation in the murine skin
Source: EMBO J. 2024 Feb 28;43(7):1113–34. doi: 10.1038/s44318-024-00039-y (PMC10987662; doi:10.1038/s44318-024-00039-y)
Supplement: Supplementary file 8 — Source Data Fig. 7 [file 44318_2024_39_MOESM8_ESM.zip › Figure 7/7F/BAY11 treatment NFKB Quantification.xlsx]

## Sheet: Sheet1
Replicate	Vehicle Treated	Bay-11 Treated
1	1	0.421687
2	1	0.461412
3	1	0.375739
