# Supplementary material for: Metabolic rewiring of macrophages by epidermal-derived lactate promotes sterile inflammation in the murine skin
Source: EMBO J. 2024 Feb 28;43(7):1113–34. doi: 10.1038/s44318-024-00039-y (PMC10987662; doi:10.1038/s44318-024-00039-y)
Supplement: Supplementary file 9 — Source Data Fig. 8 [file 44318_2024_39_MOESM9_ESM.zip]

Archive with 88 entries (72 files):
- Figure 8/
- __MACOSX/._Figure 8
- Figure 8/8I/
- __MACOSX/Figure 8/._8I
- Figure 8/8G/
- __MACOSX/Figure 8/._8G
- Figure 8/8F/
- __MACOSX/Figure 8/._8F
- Figure 8/8A/
- __MACOSX/Figure 8/._8A
- Figure 8/8H/
- __MACOSX/Figure 8/._8H
- Figure 8/8D/
- __MACOSX/Figure 8/._8D
- Figure 8/8C/
- __MACOSX/Figure 8/._8C
- Figure 8/8B/
- __MACOSX/Figure 8/._8B
- Figure 8/8E/
- __MACOSX/Figure 8/._8E
- Figure 8/8I/Psoriasis Biomarkers qPCR.xlsx
- __MACOSX/Figure 8/8I/._Psoriasis Biomarkers qPCR.xlsx
- Figure 8/8G/SYRO Imiquimod MMP9 Quantification.xlsx
- __MACOSX/Figure 8/8G/._SYRO Imiquimod MMP9 Quantification.xlsx
- Figure 8/8F/Epidermis Thickness SYRO Imiquimod treatment.xlsx
- __MACOSX/Figure 8/8F/._Epidermis Thickness SYRO Imiquimod treatment.xlsx
- Figure 8/8A/GLUT1 staining/
- __MACOSX/Figure 8/8A/._GLUT1 staining
- Figure 8/8A/MCT4 staining/
- __MACOSX/Figure 8/8A/._MCT4 staining
- Figure 8/8H/SYRO Imiquimod NFKB Immunostaining.xlsx
- __MACOSX/Figure 8/8H/._SYRO Imiquimod NFKB Immunostaining.xlsx
- Figure 8/8D/IDH1 MCT1 NFKB CS Quantification.xlsx
- __MACOSX/Figure 8/8D/._IDH1 MCT1 NFKB CS Quantification.xlsx
- Figure 8/8C/Epidermis GLUT1 Quantification Psoriasis.xlsx
- __MACOSX/Figure 8/8C/._Epidermis GLUT1 Quantification Psoriasis.xlsx
- Figure 8/8B/2 month Imiquimod NFKBred F480green 40x.tif
- __MACOSX/Figure 8/8B/._2 month Imiquimod NFKBred F480green 40x.tif
- Figure 8/8B/2 month Vaseline F480green CSred 40X 1.8X
- __MACOSX/Figure 8/8B/._2 month Vaseline F480green CSred 40X 1.8X
- Figure 8/8B/2 month Imiquimod F480green IDH1red 40X 1.8X
- __MACOSX/Figure 8/8B/._2 month Imiquimod F480green IDH1red 40X 1.8X
- Figure 8/8B/2 month Imiquimod F480green CSred 40X 1.tif
- __MACOSX/Figure 8/8B/._2 month Imiquimod F480green CSred 40X 1.tif
- Figure 8/8B/2 month Vaseline F480green IDH1red 40X.tif
- __MACOSX/Figure 8/8B/._2 month Vaseline F480green IDH1red 40X.tif
- Figure 8/8B/2 month Vaseline F480green MCT1red 60X 1.8X
- __MACOSX/Figure 8/8B/._2 month Vaseline F480green MCT1red 60X 1.8X
- Figure 8/8B/READ ME.txt
- __MACOSX/Figure 8/8B/._READ ME.txt
- Figure 8/8B/2 month Vaseline  NFKBred F480green 40X.tif
- __MACOSX/Figure 8/8B/._2 month Vaseline  NFKBred F480green 40X.tif
- Figure 8/8B/2 month Imiquimod F480green MCT1red 60X 1.8X
- __MACOSX/Figure 8/8B/._2 month Imiquimod F480green MCT1red 60X 1.8X
- Figure 8/8E/MMP9 staining/
- __MACOSX/Figure 8/8E/._MMP9 staining
- Figure 8/8E/F480 NFKB staining/
- __MACOSX/Figure 8/8E/._F480 NFKB staining
- Figure 8/8E/ITGB4 KI67 staining/
- __MACOSX/Figure 8/8E/._ITGB4 KI67 staining
- Figure 8/8E/F480 staining/
- __MACOSX/Figure 8/8E/._F480 staining
- Figure 8/8A/GLUT1 staining/2 month Imiquimod GLUT1green 40X.tif
- __MACOSX/Figure 8/8A/GLUT1 staining/._2 month Imiquimod GLUT1green 40X.tif
- Figure 8/8A/GLUT1 staining/2 month Vaseline GLUT1green 40X.tif
- __MACOSX/Figure 8/8A/GLUT1 staining/._2 month Vaseline GLUT1green 40X.tif
- Figure 8/8A/MCT4 staining/2 month Imiquimod MCT4 40X.tif
- __MACOSX/Figure 8/8A/MCT4 staining/._2 month Imiquimod MCT4 40X.tif
- Figure 8/8A/MCT4 staining/2 month Vaseline MCT4red 40X.tif
- __MACOSX/Figure 8/8A/MCT4 staining/._2 month Vaseline MCT4red 40X.tif
- Figure 8/8E/MMP9 staining/2 month SYRO TREATED MMP9green 20X.tif
- __MACOSX/Figure 8/8E/MMP9 staining/._2 month SYRO TREATED MMP9green 20X.tif
- Figure 8/8E/MMP9 staining/READ ME.txt
- __MACOSX/Figure 8/8E/MMP9 staining/._READ ME.txt
- Figure 8/8E/MMP9 staining/2 month DMSO TREATED MMP9green 20X.tif
- __MACOSX/Figure 8/8E/MMP9 staining/._2 month DMSO TREATED MMP9green 20X.tif
- Figure 8/8E/F480 NFKB staining/2 month DMSO F480green NFKBred 40X 2.41X
- __MACOSX/Figure 8/8E/F480 NFKB staining/._2 month DMSO F480green NFKBred 40X 2.41X
- Figure 8/8E/F480 NFKB staining/2 month SYRO F480green NFKBred 40X 2.41X
- __MACOSX/Figure 8/8E/F480 NFKB staining/._2 month SYRO F480green NFKBred 40X 2.41X
- Figure 8/8E/ITGB4 KI67 staining/2 month DMSO TREATED ITGB4green KI67red 20X.tif
- __MACOSX/Figure 8/8E/ITGB4 KI67 staining/._2 month DMSO TREATED ITGB4green KI67red 20X.tif
- Figure 8/8E/ITGB4 KI67 staining/2 month SYRO TREATED ITGB4green KI67red 20X.tif
- __MACOSX/Figure 8/8E/ITGB4 KI67 staining/._2 month SYRO TREATED ITGB4green KI67red 20X.tif
- Figure 8/8E/F480 staining/2 month SYRO TREATED F480green 20X.tif
- __MACOSX/Figure 8/8E/F480 staining/._2 month SYRO TREATED F480green 20X.tif
- Figure 8/8E/F480 staining/2 month DMSO TREATED F480green 20X.tif
- __MACOSX/Figure 8/8E/F480 staining/._2 month DMSO TREATED F480green 20X.tif
