# Supplementary material for: Metabolic rewiring of macrophages by epidermal-derived lactate promotes sterile inflammation in the murine skin
Source: EMBO J. 2024 Feb 28;43(7):1113–34. doi: 10.1038/s44318-024-00039-y (PMC10987662; doi:10.1038/s44318-024-00039-y)
Supplement: Supplementary file 9 — Source Data Fig. 8 [file 44318_2024_39_MOESM9_ESM.zip › Figure 8/8I/Psoriasis Biomarkers qPCR.xlsx]

## Sheet: Sheet1
	DMSO/DMSO								SYRO/DMSO
IL-6	1	1	1	1	1	1	1	1	0.042	0.350001	0.11	0.460001	1	0.18	0.064	0.529998
IL-17	1	1	1	1	1	1	1	1	0.18	0.220001	0.599998	0.460001	0.569998	0.28	0.08	0.1
IL-23	1	1	1	1	1	1	1	1	1.44	0.700002	1	0.590001	0.28	0.56	0.2	0.1
TNFa	1	1	1	1	1	1	1	1	0.16	0.970002	1	0.11	0.1	0.33	0.05	0.05
