# Supplementary material for: Metabolic rewiring of macrophages by epidermal-derived lactate promotes sterile inflammation in the murine skin
Source: EMBO J. 2024 Feb 28;43(7):1113–34. doi: 10.1038/s44318-024-00039-y (PMC10987662; doi:10.1038/s44318-024-00039-y)
Supplement: Supplementary file 9 — Source Data Fig. 8 [file 44318_2024_39_MOESM9_ESM.zip › Figure 8/8F/Epidermis Thickness SYRO Imiquimod treatment.xlsx]

## Sheet: Sheet1
Replicate	DMSO Control (um)	Syro Treated (um)
1	32.2863	17.596
2	27.7284	15.6814
3	32.7848	17.1255
