# Supplementary material for: Metabolic rewiring of macrophages by epidermal-derived lactate promotes sterile inflammation in the murine skin
Source: EMBO J. 2024 Feb 28;43(7):1113–34. doi: 10.1038/s44318-024-00039-y (PMC10987662; doi:10.1038/s44318-024-00039-y)
Supplement: Supplementary file 9 — Source Data Fig. 8 [file 44318_2024_39_MOESM9_ESM.zip › Figure 8/8D/IDH1 MCT1 NFKB CS Quantification.xlsx]

## Sheet: Sheet1
Replicate	CS (Imiquimod/Vaseline)	IDH1 (Imiquimod/Vaseline)	MCT1 (Imiquimod/Vaseline)	NFKB (Imiquimod/Vaseline)
1	2.08389	1.65009	1.80142	1.36083
2	3.29693	1.47889	1.07526	1.14942
3	1.9817	1.04369	1.90131	1.05725
