# Supplementary material for: Metabolic rewiring of macrophages by epidermal-derived lactate promotes sterile inflammation in the murine skin
Source: EMBO J. 2024 Feb 28;43(7):1113–34. doi: 10.1038/s44318-024-00039-y (PMC10987662; doi:10.1038/s44318-024-00039-y)
Supplement: Supplementary file 9 — Source Data Fig. 8 [file 44318_2024_39_MOESM9_ESM.zip › Figure 8/8C/Epidermis GLUT1 Quantification Psoriasis.xlsx]

## Sheet: Sheet1
Replicate	Vaseline Control (Vaseline/Vaseline)	Imiquimod Treated (Imiquimod/Vaseline)
1	1	1.45631
2	1	2.16487
3	1	1.70461
